# Supplementary material for: CRAFITY and PALBI Define a Machine Learning-Supported Prognostic Framework in Hepatocellular Carcinoma—Data from an Eastern European Cohort with Low Macrotrabecular-Massive Prevalence
Source: Diseases. 2026 Jun 29;14(7):234. doi: 10.3390/diseases14070234 (PMC13408719; doi:10.3390/diseases14070234)
Supplement: Supplementary file 1 [file diseases-14-00234-s001.zip]

Archive with 1 entries (1 files):
- diseases-4395632-supplementary.pdf
